# Supplementary material for: Canine Adipose-Derived Mesenchymal Stem Cells (cAdMSCs) as a “Trojan Horse” in Vaccinia Virus Mediated Oncolytic Therapy against Canine Soft Tissue Sarcomas
Source: Viruses. 2020 Jul 12;12(7):750. doi: 10.3390/v12070750 (PMC7411685; doi:10.3390/v12070750)
Supplement: Supplementary file 1 [file viruses-12-00750-s001.zip]

Archive with 3 entries (2 files):
- viruses-815602 supplementary/
- viruses-815602 supplementary/Figure S1.pdf
- viruses-815602 supplementary/Table S1.pdf
